# Supplementary material for: Data on pesticide exposure and mental health screening of family farmers in Brazil
Source: Data Brief. 2019 May 24;25:103993. doi: 10.1016/j.dib.2019.103993 (PMC6595273; doi:10.1016/j.dib.2019.103993)
Supplement: Multimedia component 1 [file mmc1.xlsx]

## Sheet: MentalHealth_SJU
ident	expo_group	age	sex	race	marital	fam_income	own_house	crop_situation	rural_debt	bmi	bmi_clas	educ	pack_years	smoke	alcohol	wor_agric_years	age_start	age_dico	home_expo	home_dist_crop	use_off_season	ppe_any	ppe_mask	epi_visor	epi_hat	ppe_gloves	ppe_boots	ppe_coverall	prev_poison	pre_training	wash_hands	shower_after	consu_food_water	ache_med	bche_med	alt_bche	SRQ_q1	SRQ_q2	SRQ_q3	SRQ_q4	SRQ_q5	SRQ_q6	SRQ_q7	SRQ_q8	SRQ_q9	SRQ_q10	SRQ_q11	SRQ_q12	SRQ_q13
help1	0	74	1	1	1	2	1	2	0	26.9531	1	3	0	0	0	66	8	2	1	0	0	1	1	1	1	1	1	1	1	1	1	1	0				0	1	0	0	0	1	0	1	1	0	1	0	0
help2	0	56	2	3	1	1	1	1	0	24.974	1	3	1.4	1	0	45	10	2	1	0	0	1	1	1	1	1	1	1	0	0	1	1	1	1.176	4.226	0	1	1	1	0	0	1	1	0	0	0	0	0	0
help3	0	62	1	1	1	1	1	0	0	23.3844	0	6	33	2	0	48	14	2	1	0	0	1	1	0	1	1	1	1	1	0	1	1	1	0.972	2.018	1	0	1	0	0	0	0	0	0	0	1	0	0	0
help4	0	54	1	2	1	2	1	3	0	35.0765	2	6	0.5	1	0	40	13	2	1	0	0	1	1	0	0	0	1	1	0	1	1	0	1	1.181	2.597	0	0	0	0	0	0	1	1	0	0	0	0	0	0
help5	0	36	2	3	1	1	1	2	0	28.3987	1	4	0	0	0	28	8	2	1	0	0	0	0	0	0	0	0	0	1	0	0	0	1	1.486	2.851	0	0	0	0	0	0	0	0	0	0	0	0	0	0
help6	0	37	2	3	1	1	1	0	0	31.6118	2	5	0	0	0	25	12	2	1	0	0	0	0	0	0	0	0	0	0	0	1	1	1	1.659	4.157	0	0	0	1	1	1	1	0	0	1	0	0	1	0
help7	0	41	2	1	1	1	1	1	1	26.7759	1	2	3.3	1	0	24	17	1	1	0	0	1	0	0	0	1	0	0	0	0	1	1	1	1.996	4.8	0	1	0	1	0	1	1	0	1	1	1	1	1	1
help8	0	55	1	2	2	2	1	1	0	20.6852	0	4	55.5	2	1	45	10	2	1	1	0	0	0	0	0	0	0	0	0	0	1	0	1	1.275	2.974	0	0	0	1	1	0	1	0	1	1	0	0	0	1
help9	0	59	1	3	1	1	1	2	0	23.2254	0	3	0	0	0	41	14	2	1	1	0	1	1	0	1	1	1	1	0	1	1	0	1	1.419	5.269	0	0	0	1	0	0	1	1	0	0	1	0	0	0
help10	0	56	1	2	2	1	0	1	0	22.8329	0	1	25.5	2	0	49	7	2	1	0	0	0	0	0	0	0	0	0	1	0	0	0	1	1.812	4.725	0	1	0	0	0	1	1	1	1	1	0	0	0	0
help11	0	75	2	1	1	2	1	0	0	19.8991	0	4	0	0	0	40	15	2	0	0	0	0	0	0	0	0	0	0	0	0	1	1	1				0	1	1	1	0	1	0	1	1	0	1	0	0
help12	0	72	2	2	1	2	1	3	0	32.0459	2	4	0	0	0	52	19	1	1	1	0	0	0	0	0	0	0	0	0	0	1	1	1	1.225	2.423	0	0	0	0	0	0	0	0	0	0	0	0	0	0
help13	0	39	2	1	1	1	1	1	0	39.6379	2	5	0	0	0	25	14	2	1	0	0	0	0	0	0	0	0	0	0	0	0	0	1	1.757	4.106	0	1	0	0	0	0	1	0	0	0	0	0	0	0
help14	0	47	2	1	1	1	1	0	1	38.6667	2	11	0	0	0	14	30	1	1	1	0	0	0	0	0	0	0	0	0	0	1	1	1	0.768	1.75	0	0	1	1	0	0	1	0	0	0	0	1	1	0
help15	0	41	2	1	1	2	1	0	0	27.7344	1	8	0	0	0	15	15	2	1	1	0	0	0	0	0	0	0	0	0	0	0	0	0	1.85	3.492	0	1	0	1	1	0	1	0	0	0	0	0	0	0
help16	0	34	2	1	1	2	0	1	1	23.0112	0	4	0	0	0	20	13	2	1	0	0	0	0	0	0	0	0	0	0	0	0	0	0	1.122	3.553	0	0	0	0	0	0	0	0	0	0	0	0	0	0
help17	0	65	2	1	1	1	1	3	0	28.251	1	1	0	0	0	46	9	2	1	1	0	0	0	0	0	0	0	0	0	0	1	0	1				1	1	1	0	1	1	1	1	1	1	0	1	0
help18	0	46	2	1	1	1	1	3	1	32.0459	2	5	0	0	0	39	7	2	1	1	0	1	0	0	0	1	0	0	0	0	1	0	1	1.273	4.15	0	1	0	1	1	1	1	1	1	0	1	1	1	1
help19	0	63	2	3	1	2	1	0	0	25.8065	1	10	2	1	1	20	23	1	1	1	0	0	0	0	0	0	0	0	0	0	1	1	1	0.866	3.3	0	0	0	0	0	0	0	0	0	0	0	0	0	0
help20	0	46	2	1	1	2	1	3	1	40.0573	2	7	0	0	0	26	15	2	1	1	0	0	0	0	0	0	0	0	0	0	1	1	1				1	0	1	1	0	1	0	1	0	1	0	1	0
help21	0	66	2	3	2	2	0	0	0	42.0015	2	0	15	1	0	25	36	1	1	1	0	0	0	0	0	0	0	0	1	0	1	1	1	1.142	2.666	0	0	0	1	1	0	1	0	1	1	1	1	1	0
help22	0	44	2	3	1	1	1	2	1	23.8728	0	4	2	1	1	13	31	1	1	0	0	1	0	0	0	1	1	0	0	0	1	0	1	1.221	2.446	0	0	0	0	1	0	1	0	0	0	1	1	1	1
help23	0	23	2	3	1	1	0	1	1	37.4214	2	8	0	0	0	6	17	1	1	1	0	1	0	0	0	1	1	0	0	0	0	0	1	1.676	5.256	0	1	0	0	1	0	1	0	1	0	0	0	0	0
help24	0	60	2	3	1	1	1	0	0	26.2227	1	2	0	0	1	30	19	1	1	0	0	0	0	0	0	0	0	0	0	0	1	1	1	1.389	4.53	0	0	0	1	0	0	1	0	0	0	0	1	0	0
help25	0	38	2	1	1	2	0	0	0	29.3724	1	8	0	0	0	23	10	2	1	0	0	0	0	0	0	0	0	0	0	0	0	0	0	1.081	4.157	0	0	0	0	0	0	0	0	0	0	0	0	0	0
help26	0	30	1	3	1	1	1	0	0	17.3604	0	6	0	0	0	9	16	1	1	1	0	1	1	0	0	0	0	0	0	0	1	1	1	1.052	2.616	0	0	0	1	1	0	1	0	0	0	0	0	0	0
help27	0	33	2	3	1	1	1	0	1	41.0099	2	8	0	0	1	6	25	1	1	1	0	1	0	0	0	0	1	0	0	0	1	1	1	1.255	3.485	0	1	0	1	0	0	0	0	0	0	0	0	0	0
help28	0	55	2	3	1	1	1	0	1	23.2446	0	5	1.2	1	1	48	7	2	1	1	0	0	0	0	0	0	0	0	0	0	1	1	1	2.142	4.112	0	1	1	1	1	1	1	0	1	1	1	1	1	0
help29	0	44	2	1	1	2	1	3	0	23.5304	0	8	0	0	1	10	26	1	1	1	0	0	0	0	0	0	0	0	0	0	1	0	1	0.941	4.001	0	0	0	1	1	0	1	0	0	0	0	0	1	1
help30	0	37	2	3	1	1	1	0	0	28.6215	1	4	0	0	1	5	12	2	1	1	0	0	0	0	0	0	0	0	0	0	0	0	0	1.472	2.678	0	0	0	0	1	0	0	0	0	0	0	0	0	0
help31	0	41	2	2	2	1	1	1	0	27.5873	1	4	0.1	1	0	5	31	1	1	0	0	0	0	0	0	0	0	0	0	0	1	1	1				0	0	1	1	1	0	0	0	0	0	0	0	0
help32	0	39	1	2	1	1	1	1	0	23.6614	0	5	0	0	1	27	9	2	1	1	0	1	0	0	0	0	1	1	0	0	1	0	1	0.913	1.788	1	1	0	0	1	1	1	0	0	1	0	0	0	0
help33	0	67	2	2	1	1	1	0	0	24.4444	0	0	0	0	0	33	34	1	1	1	0	0	0	0	0	0	0	0	0	0	0	0	1	1.973	4.338	0	0	0	1	1	0	0	0	0	0	0	0	0	0
help34	0	33	2	2	1	1	1	2	0	25.7812	1	8	0	0	0	5	23	1	1	0	0	1	0	0	0	1	1	0	0	0	1	1	1	1.808	3.5	0	0	0	0	0	0	0	0	0	0	0	0	0	0
help35	0	23	1	1	2	2	1	0	0	25.6971	1	14	0	0	0	3	12	2	1	1	0	0	0	0	0	0	0	0	1	0	1	1	1	1.13	4.062	0	1	0	0	1	0	1	0	0	0	0	0	0	0
help36	0	52	1	3	1	1	1	1	0	21.9671	0	0	12	1	0	20	7	2	0	0	0	0	0	0	0	0	0	0	1	0	0	0	1	0.811	1.878	1	1	1	1	1	1	1	0	1	1	0	0	1	1
spra1	1	49	1	1	1	1	1	1	0	21.7993	0	2	10	1	0	41	7	2	1	1	0	1	1	0	1	0	1	0	1	0	1	1	1				0	0	1	0	0	1	0	0	0	0	0	0	1
spra2	1	20	1	1	1	1	1	1	0	22.46	0	6	8	2	0	7	13	2	1	1	0	1	0	0	0	0	1	0	0	0	1	1	1				0	0	0	0	0	0	0	0	0	0	0	0	1
spra3	1	48	1	2	2	2	1	3	0	28.3737	1	4	10	1	0	36	12	2	1	1	1	1	0	0	0	0	1	1	0	0	1	1	0	0.798	1.837	1	0	0	0	0	0	0	0	0	0	0	0	0	0
spra4	1	44	1	2	1	1	0	1	0	25.6896	1	2	60	1	0	25	19	1	0	0	0	1	1	0	1	0	1	0	0	0	0	0	1	0.929	2.038	1	0	1	1	1	1	1	0	1	0	0	0	0	1
spra5	1	49	1	1	1	1	1	1	0	28.3737	1	0	0	0	0	39	10	2	0	1	0	1	1	1	1	1	1	0	1	0	1	0	1	1.138	2.748	0	0	0	0	0	0	0	0	0	0	0	0	0	0
spra6	1	39	1	1	1	1	1	1	0	25.9516	1	8	0	0	0	33	6	2	1	0	0	1	1	0	1	0	1	1	0	0	1	1	1	0.717	2.862	0	0	0	0	1	0	1	0	0	0	0	0	0	0
spra7	1	44	1	1	1	1	1	1	1	29.6427	1	0	0	0	0	36	8	2	1	1	0	1	1	1	0	1	1	0	0	0	1	1	1	1.159	2.792	0	0	0	0	1	1	0	0	0	0	0	0	1	1
spra8	1	48	1	1	1	1	1	1	1	24.0882	0	4	0	0	0	33	15	2	0	0	0	1	1	0	1	1	1	1	0	1	1	1	1	0.88	2.598	0	0	0	0	0	0	0	0	0	0	0	0	0	0
spra9	1	45	1	1	1	2	1	3	0	29.3658	1	5	0	0	1	38	7	2	1	1	0	1	1	1	0	1	1	1	0	0	1	1	1	1.046	3.577	0	0	0	0	0	0	1	0	0	0	0	0	0	1
spra10	1	18	1	1	2	1	1	2	0	19.8839	0	11	0	0	0	5	13	2	0	0	0	1	0	0	1	1	0	0	0	0	1	1	1	1.107	3.504	0	0	0	0	0	0	0	0	0	0	0	0	0	0
spra11	1	49	1	1	1	2	1	3	1	26.8386	1	4	15	1	0	34	15	2	1	1	0	1	1	0	0	0	1	0	0	0	1	0	1	1.111	4.828	0	0	0	0	0	1	1	0	1	0	0	0	0	0
spra12	1	24	1	1	1	2	0	3	0	24.977	1	8	0	0	0	12	12	2	1	1	0	1	1	0	0	1	1	0	0	0	1	1	1	1.336	4.872	0	1	0	0	0	0	1	0	0	0	0	0	0	0
spra13	1	46	1	3	1	1	1	2	0	27.7778	1	4	0	0	0	38	8	2	1	0	0	1	1	1	1	1	1	1	0	1	1	1	1	1.699	4.18	0	0	0	0	0	0	1	0	0	0	0	0	0	1
spra14	1	42	1	1	1	1	1	1	0	20.5191	0	4	25.5	1	0	34	8	2	1	0	1	1	1	0	1	1	0	1	0	0	1	1	1	1.771	4.006	0	0	0	0	0	0	0	0	0	0	0	0	0	0
spra15	1	53	1	1	1	2	1	1	1	26.5731	1	8	0	0	0	41	12	2	1	0	0	1	1	0	0	1	0	0	1	1	0	0	1				1	0	1	1	0	1	0	1	1	1	1	0	1
spra16	1	61	1	1	1	1	1	1	0	20.3223	0	4	0.75	2	0	54	7	2	1	0	0	1	1	1	1	1	1	1	0	0	1	1	1	2.041	2.423	0	0	0	0	0	0	0	0	0	0	0	0	0	0
spra17	1	43	1	1	2	2	1	1	0	28.3604	1	8	0	0	0	36	7	2	0	1	0	1	1	0	1	1	1	1	0	0	1	1	1	0.578	1.665	1	0	0	0	0	0	0	0	0	0	0	0	0	0
spra18	1	27	1	1	1	1	1	1	1	20.1771	0	10	0	0	0	12	15	2	0	1	0	1	1	0	1	1	1	1	0	0	1	0	1	0.889	3.404	0	0	0	0	1	0	0	0	0	0	0	0	0	0
spra19	1	53	1	3	1	1	1	2	1	24.281	0	2	0	0	1	30	15	2	1	0	0	1	1	1	1	1	1	1	0	0	1	1	1	1.269	2.776	0	0	0	0	0	0	0	0	0	0	0	0	0	1
spra20	1	34	1	1	1	1	1	1	1	29.3962	1	5	0.1	2	1	26	8	2	1	1	0	1	1	0	1	1	1	1	0	0	1	1	1	1.303	4.794	0	1	0	0	0	0	1	0	0	0	0	0	0	0
spra21	1	48	1	1	1	1	1	3	0	22.4059	0	2	0	0	1	30	17	1	1	1	0	1	1	0	0	1	1	1	0	1	1	0	1	1.26	3.736	0	0	0	0	0	0	0	0	0	0	0	0	1	1
spra22	1	33	1	3	1	1	0	2	1	33.1961	2	4	0	0	1	12	20	1	1	1	1	1	1	0	0	1	1	1	1	0	1	0	1	1.541	5.147	0	1	0	1	1	0	1	0	0	1	0	0	0	0
spra23	1	33	2	3	1	1	1	1	1	32.4661	2	11	0	0	1	14	19	1	1	1	1	1	1	0	0	1	1	0	0	0	1	1	1	1.635	3.61	0	0	0	0	0	0	1	0	0	0	0	0	0	0
spra24	1	53	1	1	1	2	1	3	0	24.7252	0	11	0	0	0	40	13	2	1	1	0	1	1	0	1	1	1	1	0	1	0	1	1	1.003	3.102	0	0	0	1	0	0	1	0	0	1	1	1	1	0
spra25	1	50	2	3	1	1	1	1	1	17.4818	0	5	17	2	1	13	37	1	1	0	0	1	0	0	0	1	0	0	0	0	1	0	1	2.421	4.382	0	1	1	1	0	1	1	0	1	1	0	0	1	1
spra26	1	22	1	3	2	1	1	1	0	24.3025	0	8	0	0	1	12	10	2	1	1	0	1	1	0	1	1	1	1	0	0	1	1	1	1.341	1.774	1	1	0	0	0	0	1	0	1	0	0	1	0	0
spra27	1	48	1	2	2	1	1	1	0	22.3081	0	2	0	0	1	35	13	2	0	0	0	1	1	0	1	0	1	1	0	0	1	1	1	0.752	1.777	1	0	0	0	0	0	0	0	0	1	0	0	0	0
spra28	1	24	1	2	2	1	1	1	0	20.3816	0	8	0	0	0	11	12	2	1	0	1	1	0	0	0	1	0	0	0	1	1	1	1	1.693	3.516	0	1	0	0	0	1	1	0	1	0	1	0	0	1
spra29	1	20	2	3	1	1	0	1	0	20.8209	0	10	0	0	0	8	12	2	1	0	0	0	0	0	0	0	0	0	0	0	0	0	1	1.629	4.53	0	0	0	0	1	1	1	0	1	1	0	1	1	1
spra30	1	25	1	1	1	1	0	1	1	20.8117	0	6	0	0	1	10	15	2	0	0	0	1	1	1	1	1	1	1	0	0	1	1	1	0.619	1.719	1	0	0	0	1	0	0	0	0	0	0	0	0	0
spra31	1	32	1	3	1	1	1	2	0	20.5289	0	4	0	0	1	18	12	2	1	0	0	1	1	1	0	1	1	1	0	1	1	1	1	0.839	1.775	1	0	0	0	1	0	0	0	0	0	0	0	1	0
spra32	1	51	2	2	1	1	0	1	0	26.8386	1	2	0	0	1	42	9	2	1	0	0	1	1	0	1	1	0	1	1	0	1	0	1	1.643	4.338	0	0	0	1	0	0	0	0	0	0	0	0	0	0
spra33	1	41	1	1	1	1	1	2	0	29.0466	1	4	3	1	0	32	9	2	1	1	1	1	1	1	1	1	1	1	0	0	1	1	1	0.797	1.728	1	0	0	0	0	0	0	0	0	0	0	0	1	1
spra34	1	44	1	1	1	1	0	1	0	21.2665	0	4	16.5	2	1	37	7	2	1	1	0	1	1	0	1	1	1	1	1	0	1	1	1	0.639	1.53	1	1	1	1	1	1	1	0	1	0	1	0	0	0
spra35	1	44	1	3	1	1	1	1	0	20.0692	0	0	10.5	1	0	30	14	2	1	0	0	1	1	0	1	1	1	1	0	0	1	1	1	0.838	2.09	1	0	0	0	1	0	1	0	0	0	0	0	0	0
spra36	1	34	1	1	1	2	1	1	0	22.6474	0	5	0	0	0	28	6	2	1	1	0	1	1	0	1	1	1	1	0	0	1	1	1	1.642	4.803	0	1	1	1	1	1	1	1	1	0	0	1	1	1
spra37	1	50	1	3	1	1	1	1	1	24.977	1	4	10.5	2	0	31	8	2	1	1	0	1	1	0	1	1	1	1	0	0	1	1	1	1.017	2.09	1	1	0	0	0	0	1	0	0	0	0	0	0	1
spra38	1	39	1	1	1	1	1	1	1	27.6361	1	10	0	0	0	27	12	2	1	1	0	1	1	0	1	1	1	1	1	1	1	1	1	0.777	2.748	0	0	0	0	0	0	0	0	0	0	0	0	0	0
spra39	1	40	2	1	1	2	1	1	0	33.7778	2	8	0	0	0	8	32	1	1	1	0	1	0	0	0	1	0	0	0	0	1	1	0	1.783	3.515	0	0	0	1	1	0	1	0	0	0	0	0	1	0
spra40	1	38	2	1	1	1	1	1	1	23.74	0	4	0	0	0	24	13	2	1	0	0	1	0	0	1	1	0	0	0	0	0	0	1	1.891	3.932	0	1	0	1	0	0	0	0	0	0	0	0	0	0
spra41	1	61	1	1	1	1	1	1	0	27.0416	1	1	10.2	2	1	40	8	2	1	1	0	1	1	0	0	0	1	0	0	0	1	0	1	1.175	3.47	0	0	0	0	0	1	1	0	0	0	0	0	0	1
spra42	1	28	2	2	1	1	1	1	0	18.0802	0	12	0	0	0	20	8	2	1	1	0	0	0	0	0	0	0	0	0	0	1	0	1	1.419	2.874	0	1	0	0	1	0	1	0	0	0	0	0	0	0
[truncated: 8 more columns]
